# Supplementary material for: Two-Year Entomological Survey of Mosquito Fauna in the Attica Region, Greece: Species Composition
Source: Insects. 2025 Apr 12;16(4):406. doi: 10.3390/insects16040406 (PMC12027945; doi:10.3390/insects16040406)
Supplement: Supplementary file 1 [file insects-16-00406-s001.zip]

Archive with 1 entries (1 files):
- insects-3528631-supplementary.pdf
